# Supplementary material for: Determinants of birth registration in India: Evidence from NFHS 2015–16
Source: PLoS One. 2021 Sep 2;16(9):e0257014. doi: 10.1371/journal.pone.0257014 (PMC8412296; doi:10.1371/journal.pone.0257014)
Supplement: S1 Table — (XLSX) [file pone.0257014.s001.xlsx]

## Sheet: Birth Registration
District	Birth Registration level (%)	Predicted estimates of birth registration (%)
kupwara	60.61	63.5
badgam	84.92	84.8
leh	82.52	82.8
kargil	74.81	73.2
punch	68.66	68.9
rajouri	45.02	49.4
kathua	95.22	94.5
baramula	79.17	80
bandipore	73.47	73.8
srinagar	94.15	90.8
ganderbal	73.44	73.6
pulwama	69.08	71.3
shupiyan	67.69	71.2
anantnag	67.23	69.8
kulgam	63.07	65.2
doda	81.43	85.2
ramban	88.33	89.1
kishtwar	93.23	93.3
udhampur	98.44	96.8
reasi	67.31	66.6
jammu	96.64	95.6
samba	87.77	89.3
chamba	93.99	94.7
kangra	96.99	96.8
lahul and spiti	96.61	95.3
kullu	93.16	94.4
mandi	93.43	94
hamirpur	99.5	98.3
una	94.08	95
bilaspur	94.93	97.1
solan	95.69	96.1
sirmaur	94.4	94.7
shimla	95.33	95.5
kinnaur	95.42	95.8
gurdaspur	100	99.1
kapurthala	97.15	97.2
jalandhar	99.15	98.9
hoshiarpur	99.53	99.1
sangrur	99.07	98.9
fatehgarh sahib	98.99	98.6
ludhiana	98.15	98.7
moga	99.3	98.8
firozpur	98.29	98.3
muktsar	98.6	98.6
faridkot	100	99.3
bathinda	98.36	98.5
mansa	96.67	97.5
patiala	97.64	98
amritsar	97.92	98.3
tarn taran	99.66	99
rupnagar	98.43	98.7
sahibzada ajit singh	95.87	97.7
shahid bhagat singh n	96.26	96.9
barnala	98.63	98.1
chandigarh	94.65	94.1
uttarkashi	66.22	68.7
chamoli	89.21	89
rudraprayag	79.53	79.5
tehri garhwal	79.1	79.5
dehradun	88.18	86.1
garhwal	78.81	82.2
pithoragarh	87.95	87.5
bageshwar	69.99	70.1
almora	76.02	78.1
champawat	84.81	85.2
nainital	78.95	83
udham singh nagar	71.38	75.3
hardwar	70.23	74.1
panchkula	96.12	97.3
ambala	99.02	98.8
yamunanagar	97.69	97.9
kurukshetra	99.68	98.8
kaithal	99.09	98.6
karnal	99.54	98.7
panipat	96.23	96.4
sonipat	97.56	97.3
jind	98.58	98.2
fatehabad	97.06	97
sirsa	96.61	96.7
hisar	99.59	98.8
bhiwani	96.98	96.9
rohtak	95.18	94.8
jhajjar	97.8	97.8
mahendragarh	96.56	96.8
rewari	93.28	95.3
gurgaon	91.36	94.2
mewat	75.59	76.8
faridabad	91.91	90.9
palwal	87.2	88.3
north west	88.32	88
north	81.42	83.9
north east	87.96	89.7
east	87.18	91.5
new delhi	88.52	91
central	89.99	94
west	93.81	93.4
south west	96.24	92.2
south	76.93	80.5
ganganagar	82.55	84.1
hanumangarh	79.8	80.1
bikaner	65.59	68.6
churu	73.95	74.9
jhunjhunun	77.68	80.8
alwar	55.72	58
bharatpur	51.39	53.4
dhaulpur	47.93	48.3
karauli	53.55	56.4
sawai madhopur	61.21	67.2
dausa	53.69	56.3
jaipur	68.84	68.9
sikar	67.96	66.7
nagaur	70.43	72.4
jodhpur	67.29	72.6
jaisalmer	52.88	54.1
barmer	53.29	55.1
jalor	65.41	68.6
sirohi	67.72	68.6
pali	70.87	70.8
ajmer	82.43	84.8
tonk	81.43	81.5
bundi	78.93	79.8
bhilwara	75.96	76.8
rajsamand	77.73	77.6
dungarpur	65.96	66.2
banswara	66.15	66.9
chittaurgarh	73.88	75
kota	76.13	73.6
baran	80.55	81.2
jhalawar	78.9	80.6
udaipur	59.42	60.5
pratapgarh	62.85	64.3
saharanpur	74.78	76.6
muzaffarnagar	60.5	59.9
bijnor	68.67	70
moradabad	62.38	63.3
rampur	73.92	74.6
jyotiba phule nagar	64.7	65.3
meerut	61.43	64.3
baghpat	72.51	69.3
ghaziabad	68.76	68.9
gautam buddha nagar	72.17	67.6
bulandshahr	63.08	64
aligarh	61.84	60.4
mahamaya nagar	54.29	54.2
mathura	56.77	56.8
agra	67.39	68.2
firozabad	54.21	59.2
mainpuri	58.05	61.2
budaun	53.6	53.9
bareilly	54.53	55.7
pilibhit	69.22	70.7
shahjahanpur	24.59	25
kheri	39.65	40.9
sitapur	65.08	70.3
hardoi	56.85	59.4
unnao	73.25	74.2
lucknow	80.06	77.4
rae bareli	68.96	68.9
farrukhabad	56.82	58.1
kannauj	43.24	45.7
etawah	64.38	66
auraiya	52.09	52.6
kanpur dehat	79.98	80.4
kanpur nagar	64.24	64.1
jalaun	68.81	69.4
jhansi	80.46	81.7
lalitpur	76.92	77.4
hamirpur	73.41	74.7
mahoba	81.2	81.4
banda	67.85	68.3
chitrakoot	70.46	71.4
fatehpur	55.22	56.5
pratapgarh	59.99	60.6
kaushambi	55.12	56.2
allahabad	44.2	43.1
bara banki	69.79	72.5
faizabad	77.58	77.7
ambedkar nagar	73.26	72.7
sultanpur	62.84	63.5
bahraich	33.56	36.3
shrawasti	34.1	36.3
balrampur	31.71	32.2
gonda	43.71	45.2
siddharth nagar	47.64	49.3
basti	63.14	64.5
sant kabir nagar	64.25	65.7
mahrajganj	58.18	58.7
gorakhpur	86.92	86.7
kushinagar	66.21	66.8
deoria	74.72	77.2
azamgarh	71.3	71.4
mau	81.46	81.7
ballia	71.38	72.9
jaunpur	46.3	47.6
ghazipur	64.83	65.5
chandauli	68.65	67.7
varanasi	61.7	61.7
sant ravidas nagar (b	60.95	61.5
mirzapur	44.03	43.4
sonbhadra	54.42	54.4
etah	49.01	50
kanshiram nagar	55.76	57.2
pashchim champaran	51.44	53.7
purba champaran	44.26	47.9
sheohar	53.13	54.6
sitamarhi	57.91	57.8
madhubani	54.64	56.3
supaul	56.21	57.5
araria	51.5	52.3
kishanganj	65.92	67
purnia	59.69	61.5
katihar	62.98	63.6
madhepura	56.76	57.2
saharsa	52.54	53
darbhanga	66.16	66.8
muzaffarpur	61.02	63.2
gopalganj	59.24	62.4
siwan	68.92	74.5
saran	56.37	58.4
vaishali	79.45	80.9
samastipur	59.64	60.2
begusarai	68.94	69.2
khagaria	62.42	62.9
bhagalpur	79.51	79.3
banka	81.09	83
munger	62.79	68
lakhisarai	52.15	54.4
sheikhpura	59.01	58.5
nalanda	62.79	62.9
patna	67.37	69
bhojpur	89.61	89.1
buxar	64.3	67.3
kaimur (bhabua)	62.42	60.9
rohtas	64.9	63.9
aurangabad	56.55	57.8
gaya	56.8	56.2
nawada	53.65	53.1
jamui	53.25	52.7
jehanabad	63.44	63.5
arwal	88.98	89.3
north district	100	99.3
west district	98.95	98.8
south district	100	99.4
east district	97.87	98.5
tawang	30.86	41.8
west kameng	62.24	64.4
east kameng	36.1	36.2
papumpare	76.18	77.1
upper subansiri	44.12	48.6
west siang	57.78	63.3
east siang	71.93	71
upper siang	79.34	79.7
changlang	86.24	85.5
tirap	63.85	64.4
lower subansiri	61	64.3
kurung kumey	34.01	34.7
dibang valley	54.51	57.3
lower dibang valley	66.83	65.6
lohit	77.75	78.3
anjaw	74.4	72.8
mon	66.75	66.5
mokokchung	63.59	68.6
zunheboto	58.66	59.6
wokha	72.25	65.7
dimapur	73.44	72.9
phek	66.56	70.1
tuensang	64.54	62.4
longleng	62.38	64.4
kiphire	71.21	72.5
kohima	79	80
peren	67.53	59.9
senapati (excluding 3	49.59	51.4
tamenglong	60.2	61.2
churachandpur	69.44	67
bishnupur	69.67	71.3
thoubal	63.28	64.1
imphal west	67.28	70.1
imphal east	75.93	77.8
ukhrul	51.24	54.3
chandel	57.23	60.7
mamit	97.64	98.5
kolasib	98.3	98.7
aizawl	97.52	98.7
champhai	97.94	98.6
serchhip	99.61	99.5
lunglei	99.53	99.3
lawngtlai	99.19	98.7
saiha	96.77	97.3
west tripura	95.5	95.9
south tripura	90.33	91
dhalai	89.37	88.4
north tripura	86.98	87.1
west garo hills	86.16	85.9
east garo hills	56.99	66.2
south garo hills	94.4	94.4
west khasi hills	75.87	75.1
ribhoi	83.61	84.8
east khasi hills	85.61	86.8
jaintia hills	80.82	80.7
kokrajhar	95.9	95.7
dhubri	95.77	95.1
goalpara	95.09	94.9
barpeta	97.09	96.2
morigaon	94.19	94.3
nagaon	94.86	96
sonitpur	97.7	97.1
lakhimpur	93.39	93.8
dhemaji	97.57	97.1
tinsukia	81.05	81.7
dibrugarh	86.82	88.6
sivasagar	92.34	93.4
jorhat	98.48	98.1
golaghat	95.7	96.1
karbi anglong	84.24	85.4
dima hasao	85.37	85.6
cachar	93.38	94.1
karimganj	97.93	97.3
hailakandi	97.55	96.8
bongaigaon	95.73	95.7
chirang	94.44	94.3
kamrup	95.6	96.2
kamrup metropolitan	97.7	97.8
nalbari	94.86	95.2
baksa	97.27	97.1
darrang	94.28	94.4
udalguri	95.43	95.6
darjiling	99.02	98.6
jalpaiguri	96.64	96.9
koch bihar	95.17	96
uttar dinajpur	89.1	89.1
dakshin dinajpur	97.17	97.2
maldah	92.79	93.6
murshidabad	99.34	98.4
birbhum	97.96	97.8
barddhaman	96.54	96.5
nadia	98.34	98.2
north twenty four par	99.29	98.6
hugli	98.11	98.3
bankura	97.54	97.6
puruliya	96.64	96.2
haora	96.76	97.2
kolkata	95.6	96.3
south twenty four par	98.64	98
paschim medinipur	98.47	98.1
purba medinipur	99.17	98.5
garhwa	58.17	59.3
chatra	61.66	63.6
kodarma	67.36	71.3
giridih	61.3	63.1
deoghar	62.74	63.2
godda	60.92	61.6
sahibganj	55.59	56.7
pakur	70.51	72
dhanbad	69.46	70.2
bokaro	65.25	66
lohardaga	77.98	79.9
purbi singhbhum	85.73	85.1
palamu	53.41	58.3
latehar	60.9	61.7
hazaribagh	79.81	80.9
ramgarh	60.09	61.5
dumka	52.98	55.1
jamtara	54.52	56.8
ranchi	75.65	77.8
khunti	75.85	76.5
gumla	58.42	58.5
simdega	57.94	58.5
pashchimi singhbhum	55.59	57.2
saraikela kharsawan	70.06	69.6
bargarh	88.07	88.4
jharsuguda	94.2	93.8
sambalpur	96.79	95.4
debagarh	65.8	68.5
sundargarh	79.44	81.9
kendujhar	66.62	68.6
mayurbhanj	80.69	82.1
baleshwar	91.45	91.8
bhadrak	80.25	85.1
kendrapara	91.94	92.5
jagatsinghapur	86.49	86.8
cuttack	91	92.4
jajapur	82.76	83.7
dhenkanal	82.95	83.9
anugul	74.01	74.8
nayagarh	87.74	88.4
khordha	89.01	89.9
puri	92.83	92.9
ganjam	92.96	92.4
gajapati	83.04	83.3
kandhamal	77.61	78.4
baudh	70.47	71.5
subarnapur	88.69	88.6
balangir	72.7	73.3
nuapada	66.46	67.3
kalahandi	79.34	80
rayagada	79.45	80.2
nabarangapur	65.38	66.4
koraput	83.37	83.7
malkangiri	76.14	78.5
korea (koriya)	76.86	82.8
surguja	70.61	70.8
jashpur	79.15	82.2
raigarh	87.37	88.2
korba	81.9	83.5
janjgir - champa	78.71	80.4
bilaspur	95.21	94.8
kabirdham	86.21	86.3
rajnandgaon	96.93	96.4
durg	89.59	90.5
raipur	89.87	90.8
mahasamund	91.22	91.2
dhamtari	94.31	94.4
uttar bastar kanker	87.46	87.6
bastar	77.69	78.6
narayanpur	92.45	92.5
dakshin bastar dantew	74.31	75.3
bijapur	96.46	96.6
sheopur	81.88	83.2
morena	87.49	87.9
bhind	82.76	82.8
gwalior	83.95	84.8
datia	76.97	77.9
shivpuri	80.41	81.6
tikamgarh	70.69	77
chhatarpur	73.36	77.5
panna	77	80.7
sagar	82.52	85.8
damoh	79.3	81.7
satna	81.82	85
rewa	82.06	83.8
umaria	84.38	85.4
neemuch	88.32	91.6
mandsaur	82.42	87.3
ratlam	83.71	85.9
ujjain	87.17	90.4
shajapur	95.21	94.7
dewas	93.21	93.1
dhar	86.17	86
indore	91.88	94.8
khargone (west nimar)	86.49	87.4
barwani	54.66	55.3
rajgarh	75.9	77.1
vidisha	68.47	72.1
bhopal	93.3	94.1
sehore	85.73	86
raisen	94.5	94.4
betul	76.99	77.9
harda	85.78	87.8
hoshangabad	92.94	95.6
katni	90.11	90.7
jabalpur	93.11	93.2
narsimhapur	84.9	89
dindori	80.5	81.8
mandla	73	74.8
chhindwara	90.95	91.3
seoni	89.09	89.2
balaghat	83.88	85.2
guna	92.17	92.8
ashoknagar	85.95	86.2
shahdol	77.04	78.4
anuppur	84.53	86.1
sidhi	68.49	69.5
singrauli	67.71	70.5
jhabua	63.99	67.2
alirajpur	56.49	57.9
khandwa (east nimar)	92.99	92.7
burhanpur	79.44	82.8
kachchh	97.48	97
banaskantha	95.12	95.3
patan	96	96.1
mahesana	95.32	96.9
sabarkantha	89.67	91.6
gandhinagar	96.36	98.1
ahmadabad	100	99
surendranagar	95.64	96.9
rajkot	97.14	96.9
jamnagar	99.22	98.8
porbandar	99.29	98.8
junagadh	99.47	98.8
amreli	98.34	98.2
bhavnagar	98.77	98.3
anand	98.78	98.6
kheda	96.02	97.2
panchmahal	88.99	90.8
dohad	89.52	91.8
vadodara	95.73	96.3
narmada	97.38	97.4
bharuch	97.74	97.9
the dangs	94	94.3
navsari	98.18	98.2
valsad	89.72	94.2
surat	98.81	98.9
tapi	95.92	96.5
diu	99.66	98.2
daman	88.23	89.8
dadra & nagar haveli	93.21	96.3
nandurbar	84.6	85.9
dhule	97.36	96.5
jalgaon	90.57	93.2
buldana	97.7	97
akola	98.51	98.1
washim	94.88	96.5
amravati	97.82	97.8
wardha	99.15	98.7
nagpur	98.8	98.4
bhandara	99.51	98.7
gondiya	100	98.8
gadchiroli	99.07	98.2
chandrapur	98.79	98.4
yavatmal	96.19	96
nanded	94.88	95.3
hingoli	95.9	96.6
parbhani	96.16	95.2
jalna	95.91	95.9
aurangabad	96.28	96.4
nashik	95.36	95
thane	93.86	93.5
mumbai suburban	93.68	94.7
mumbai	94.04	95.4
raigarh	97.68	97.1
pune	96.31	98
ahmadnagar	93.83	94.9
bid	90.23	91.2
latur	95.31	96.3
osmanabad	92.74	94.2
solapur	96.38	97.6
satara	96.88	97.4
ratnagiri	98.5	98.1
sindhudurg	100	98.6
kolhapur	95.32	97
sangli	97.28	97.8
adilabad	63.34	69.7
nizamabad	87.63	89.2
karimnagar	92.49	94.9
medak	90.76	90.3
hyderabad	92.74	93.3
rangareddy	83.58	85.5
mahbubnagar	69.46	71.6
nalgonda	81.02	83.1
warangal	76.96	79.4
khammam	81.25	82.4
srikakulam	89.3	91.3
vizianagaram	88.77	89
visakhapatnam	83.38	85.3
east godavari	87.69	88.1
west godavari	89.44	90.1
krishna	84.77	87.1
guntur	91.31	92.2
prakasam	67.83	73.7
sri potti sriramulu n	83.18	83.7
y.s.r.	73.28	78.8
kurnool	74.78	76
anantapur	88.39	90.9
chittoor	90.01	90.8
belgaum	99.29	98.8
bagalkot	95.4	98.2
bijapur	92.15	96.3
bidar	95.97	97
raichur	93.09	94.8
koppal	93.04	95.8
gadag	97.07	98.2
dharwad	98.09	98
uttara kannada	99.46	98.7
haveri	97.4	98.2
bellary	92.39	96.3
chitradurga	94.1	97.7
davanagere	95.71	96.9
shimoga	97.77	98
udupi	97.46	97.9
chikmagalur	93.44	96.9
tumkur	97.76	98.2
bangalore	94.37	98.4
mandya	95.31	96.8
hassan	96.93	97.6
dakshina kannada	98.9	98.8
kodagu	98	98.5
mysore	97.19	98.5
chamarajanagar	96.35	97.7
gulbarga	93.34	95.3
yadgir	86.26	88.5
kolar	95.07	97.2
chikkaballapura	97.17	98.2
bangalore rural	97.5	98.1
ramanagara	100	98.8
north goa	99.33	99.1
south goa	98.57	98.5
lakshadweep	99.36	99.3
kasaragod	98.26	98.5
kannur	95.02	97.2
wayanad	94.98	96.1
kozhikode	97.05	97.2
malappuram	97.49	97.6
palakkad	100	98.9
thrissur	96.65	98.1
ernakulam	98.45	98.3
idukki	98.36	98
kottayam	96.7	97.2
alappuzha	94.8	97.2
pathanamthitta	97.84	98.1
kollam	99.54	98.7
thiruvananthapuram	98.83	98.6
thiruvallur	93.39	97.9
chennai	98.83	99.1
kancheepuram	99.47	99.1
vellore	99.67	99.3
tiruvannamalai	99.19	99
viluppuram	100	99.3
salem	100	99.3
namakkal	99.34	99.1
erode	98.86	99
the nilgiris	99.69	99.3
dindigul	95.73	97.3
karur	100	99.5
tiruchirappalli	99.18	99
perambalur	98.96	98.9
ariyalur	98.87	99.1
cuddalore	98.06	98.4
nagapattinam	99.48	99
thiruvarur	97.8	98.4
thanjavur	95.04	98.2
pudukkottai	100	99.2
sivaganga	97.94	99
madurai	98.43	98.9
theni	98.71	99
virudhunagar	98.34	98.9
ramanathapuram	97.76	98.5
thoothukkudi	96.03	97.8
tirunelveli	94.59	98.1
kanniyakumari	100	99.3
dharmapuri	98.95	98.6
krishnagiri	98.83	98.9
coimbatore	97.04	98.2
tiruppur	100	99.4
yanam	98.04	98.7
puducherry	99.17	99.1
mahe	100	99.5
karaikal	98.83	99.1
nicobars	99.15	98.7
north & middle andama	99.58	98.9
south andaman	97.95	98.2
